# Supplementary material for: Copper concentration data for water, sediments, and vegetation of urban stormwater ponds treated with copper sulfate algaecide
Source: Data Brief. 2020 Jul 3;31:105982. doi: 10.1016/j.dib.2020.105982 (PMC7364118; doi:10.1016/j.dib.2020.105982)
Supplement: Supplementary file 1 [file mmc1.xlsx]

## Sheet: Data
		Water											Sediment					Plant Tissue
Pond Name	Replicate #	Alkalinity, ppm CaCO3	Temperature (°C)	EC, mmhos/cm	% DO	DO (mg/L)	pH	Exchangeable Cu (mg/L)	NH4-N (mg/L)	NO3-N (mg/L)	Ortho-P (ug/L)	Total dissolved P (ug/L)	Cu (mg/kg)	P (mg/kg)	NH4-N (mg/kg)	NO3-N (mg/kg)	TKN (mg/kg)	Species Common Name	Species Scientific Name	Tissue type	Cu, mg/Kg
L19	1	80	31.4	758.4	131.6	9.7	8.12	0.03	0.08	0.05	6.25	29.2	0.61	1.22	10.67	10.66	294.48	Bald Cypress	Taxodium distichum	Flowers and leaves	4.64
L19	2	80	31.3	758.2	117.7	8.68	7.64	0.02	0.15	0.07	6.16	37.63	0.55	1.48	1.91	0.95	245.35	Bald Cypress	Taxodium distichum	Twig and needles	2.69
L19	3	80	31	758.4	91	6.75	7.15	0.02	0.24	0.1	7.88	33.2	1.98	0.69	17.3	0.47	1373.06	Duck Potato	Sagittaria lancifolia	Twig and needles	11.64
L206	1	96	30.7	759.9	111.8	8.33	7.63	0.02	0.03	0.03	5.55	30.84	0.2	2.16	4.59	1.55	495.97	Duck Potato	Sagittaria lancifolia	Leaf	7.73
L206	2	96	30.6	760.1	95.3	7.11	7.65	0.02	0	0.02	4.56	23.29	0.5	1.92	3.68	0.38	572.55	Duck Potato	Sagittaria lancifolia	Whole plant	6.4
L206	3	96	30.5	760.2	117.1	8.76	8.02	0.02	0.01	0	4.85	31	1.47	1.52	1.17	0.41	338.77	Herb-of-Grace	Bacopa sp	Leaf	44.99
L231A	1	80	30.7	758.8	73.8	5.5	7.48	0.03	0.11	0.09	28.75	49.3	1.21	1.96	1.73	0.58	316.67	Bald Cypress	Taxodium distichum	Twig and needles	7.98
L231A	2	80	30.7	758.7	76.4	5.7	7.28	0.04	0.1	0.08	22.63	51.37	2.26	2.54	1.18	0.45	191.19	Dollarweed	Hydrocotyle umbellata	Runners (stem with leaf and roots)	41.62
L231A	3	80	30.4	758.7	77.3	5.8	7.26	0.03	0.1	0.11	23.97	61.26	0.81	3.05	2.25	0.78	147.5
L237	1	104	30.6	760.3	83.1	6.21	7.67	0.14	0.11	0	15.81	69.27	3.94	3.23	2.75	0.81	334.18	Dollarweed	Hydrocotyle umbellata	Runners (stem with leaf and roots)	1595.74
L237	2	104	30.5	760.2	105	7.85	8.25	2.1	0.28	0.01	107.28	397.04	10.29	20.17	10.59	6.4	959.86	Fireflag	Thalia geniculata	Stalk	13.2
L237	3	104	30.7	760	91.3	6.81	7.85	0.1	0.05	0	12.12	52.91	4.1	9.37	4.21	0.95	432.94	Spikerush	Eleocharis interstincta	Leaf	115.81
L29	1	46	31.4	758.6	97.8	7.2	7.05	0.02	0.01	0.02	4.26	11.14	0.02	0.33	5.06	0.47	194.44
L29	2	46	31.5	758.4	95.8	7.05	7.11	0.02	0.01	0.03	3.63	17.54	1.34	4.94	5.5	3.76	421.51	Duck Potato	Sagittaria lancifolia	Leaf and flower	9.52
L29	3	46	31.4	758.3	128.6	9.47	7.59	0.02	0	0.03	3.39	18.2	0.52	1.33	4.28	1.04	401.9	SAV	Eleocharis baldwinii	Whole plant	42.43
L440A	1	116	29.9	760.8	49.5	3.75	6.99	0.02	0.25	0.09	29.27	86.85	0.53	2.52	4.95	0.94	383.05
L440A	2	116	30.1	760.5	33.4	2.52	6.9	0.02	0.15	0.01	39.7	95.43	0.47	4.25	5.56	0.43	290.87	Herb-of-Grace	Bacopa sp	Leaf and flower	18.55
L440A	3	116	29.9	760.5	30.9	2.34	6.88	0.02	0.09	0.01	26.42	116.87	0.52	5.4	5.95	0.88	313.17	Spatterdock	Nuphar advena	Whole plant	2.85

## Sheet: Correlation Matrix
	Water											Sediment
	Alkalinity, ppm CaCO3	Temperature (°C)	EC, mmhos/cm	% DO	DO (mg/L)	pH	Exchangeable Cu (mg/L)	NH4-N (mg/L)	NO3-N (mg/L)	Ortho-P (ug/L)	Total dissolved P (ug/L)	Cu (mg/kg)	P (mg/kg)	NH4-N (mg/kg)	NO3-N (mg/kg)	TKN (mg/kg)
Alkalinity, ppm CaCO3	1
Temperature (°C)	-0.863902	1
EC, mmhos/cm	0.858023	-0.831686	1
% DO	-0.544534	0.765871	-0.518057	1
DO (mg/L)	-0.532245	0.753893	-0.505833	0.999797	1
pH	0.0599964	0.253191	0.00512468	0.729332	0.738544	1
Exchangeable Cu (mg/L)	0.201613	-0.122481	0.230671	0.131809	0.139022	0.478369	1
NH4-N (mg/L)	0.458559	-0.391373	0.201804	-0.338501	-0.334653	-0.0647537	0.513933	1
NO3-N (mg/L)	-0.199734	0.0421829	-0.501035	-0.08998	-0.0919729	-0.299887	-0.22856	0.399055	1
Ortho-P (ug/L)	0.423079	-0.448236	0.38571	-0.278578	-0.27134	0.188673	0.888489	0.672947	-0.0752034	1
Total dissolved P (ug/L)	0.426127	-0.390203	0.409739	-0.158919	-0.151227	0.295789	0.945469	0.635095	-0.198719	0.967982	1
Cu (mg/kg)	0.258875	-0.122914	0.255196	0.109403	0.11814	0.528558	0.902088	0.485573	-0.270526	0.780774	0.842955	1
P (mg/kg)	0.340393	-0.257694	0.374381	-0.0668206	-0.0598133	0.375199	0.898807	0.42317	-0.356627	0.850125	0.906303	0.894329	1
NH4-N (mg/kg)	0.00436715	0.153945	-0.123229	0.0857241	0.0820764	0.0184602	0.319944	0.49116	0.105852	0.220434	0.286082	0.27088	0.224318	1
NO3-N (mg/kg)	-0.0844302	0.328234	-0.182634	0.418517	0.416006	0.52235	0.427106	0.139033	-0.0807121	0.274072	0.338926	0.320936	0.347995	0.455841	1
TKN (mg/kg)	0.09413	0.0366837	0.0264119	0.141167	0.144657	0.156422	0.439525	0.493426	0.0680727	0.284767	0.361592	0.461701	0.335437	0.806977	0.113978	1
