# Supplementary material for: Copper concentration data for water, sediments, and vegetation of urban stormwater ponds treated with copper sulfate algaecide
Source: Data Brief. 2020 Jul 3;31:105982. doi: 10.1016/j.dib.2020.105982 (PMC7364118; doi:10.1016/j.dib.2020.105982)
Supplement: Supplementary file 2 [file mmc2.xml]

<?xml version="1.0" encoding="utf-8" standalone="no"?>
<data>
  <datasets>
    <author>mary.lusk@ufl.edu;marylusk1@yahoo.com</author>
    <type>0</type>
    <dataset>
      <value>6</value>
      <reason>Other (please explain)</reason>
      <comments>I have submitted my raw data as a supplementary data file along with my manuscript.</comments>
    </dataset>
  </datasets>
</data>
